# Supplementary material for: Identification, functional characterization, assembly and structure of ToxIN type III toxin–antitoxin complex from E. coli
Source: Nucleic Acids Res. 2022 Jan 8;50(3):1687–700. doi: 10.1093/nar/gkab1264 (PMC8860590; doi:10.1093/nar/gkab1264)
Supplement: gkab1264_Supplemental_Files [file gkab1264_supplemental_files.zip]

Archive with 2 entries (2 files):
- Manikandan_etal_NAR_SI_rev_241221.pdf
- TableS2.xlsx
