# Supplementary material for: Identification, functional characterization, assembly and structure of ToxIN type III toxin–antitoxin complex from E. coli
Source: Nucleic Acids Res. 2022 Jan 8;50(3):1687–700. doi: 10.1093/nar/gkab1264 (PMC8860590; doi:10.1093/nar/gkab1264)
Supplement: gkab1264_Supplemental_Files [file gkab1264_supplemental_files.zip › TableS2.xlsx]

## Sheet: Table S2
Table S2: Table of type III ToxIN loci in E.coli (Refseq entries that were identified as hits in the searches are not listed here)
S.No	CLUSTER group	Accession	Strain	Description of strain	ToxN Length	Locus tag	Coding region	Refseq	Annotation	Antitoxin promoter	Terminator	No. of repeats	Repeat length
1	CLUSTER 1	KKK27751	C1-057	Shiga Toxin-Negative Escherichia coli O157:H7 Strain C1-057: Isolated from Feedlot Cattle	171	WY12_26910	LAZO01000008.1:1893..2408	WP_000675352.1	Toxin ToxN, type III toxin-antitoxin system	Yes	Yes	4.5	36
2		KKK27760	C1-057	Shiga Toxin-Negative Escherichia coli O157:H7 Strain C1-057: Isolated from Feedlot Cattle	171	WY12_26840	LAZO01000007.1:4932..5447	WP_000675352.1	Toxin ToxN, type III toxin-antitoxin system	Yes	Yes	4.5	36
3		KLH52474	CFSAN026791	Cultured E. coli as part of the US Food and Drug Administration surveillance project for the rapid detection of foodborne contamination events	171	WQ70_10980	LDDO01000030.1:1726..2241	WP_000675352.1	Toxin ToxN, type III toxin-antitoxin system	Yes	Yes	5.6	36
4		KLH60659	CFSAN026790	Cultured E. coli as part of the US Food and Drug Administration surveillance project for the rapid detection of foodborne contamination events	171	WQ64_04015	LDDP01000008.1:3975..4490	WP_000675352.1	Toxin ToxN, type III toxin-antitoxin system	Yes	Yes	5.6	36
5		KLH72484	CFSAN026789	Cultured E. coli as part of the US Food and Drug Administration surveillance project for the rapid detection of foodborne contamination events	171	WQ79_02090	LDDQ01000006.1:3059..3574	WP_000675352.1	Toxin ToxN, type III toxin-antitoxin system	Yes	Yes	5.6	36
6		KLH84643	CFSAN026773	Cultured E. coli as part of the US Food and Drug Administration surveillance project for the rapid detection of foodborne contamination events	171	WR18_25435	LDDW01000126.1:1491..2006	WP_000675352.1	Toxin ToxN, type III toxin-antitoxin system	Yes	Yes	5.6	36
7		CTU37534	400549_aEPEC	Atypical enteropathogenic Escherichia coli (aEPEC)	171	ERS085385_04988	CYBL01000072.1:906..1421	-	Uncharacterised protein	Yes	Yes	5.6	36
8		CTW24517	403066	Atypical enteropathogenic Escherichia coli (aEPEC)	171	ERS139209_05155	complement(CYDA01000070.1:3087..3602)	-	Uncharacterised protein	Yes	Yes	6.6	36
9		CTZ40480	402842	Atypical enteropathogenic Escherichia coli (aEPEC)	171	ERS139255_04884	complement(CYEX01000068.1:2155..2670)	-	Uncharacterised protein	Yes	Yes	2.6	36
10		CTZ63852	403523	Atypical enteropathogenic Escherichia coli (aEPEC)	171	ERS139256_04943	complement(CYFD01000121.1:3057..3572)	-	Uncharacterised protein	Yes	Yes	5.6	36
11		CTY29148	402798	Atypical enteropathogenic Escherichia coli (aEPEC)	171	ERS139232_05185	complement(CYEA01000063.1:2260..2775)	-	Uncharacterised protein	Yes	Yes	5.6	36
12		CTY25767	402605	Atypical enteropathogenic Escherichia coli (aEPEC)	171	ERS139244_05106	complement(CYEK01000075.1:3087..3602)	-	Uncharacterised protein	Yes	Yes	4.6	36
13		CTY74496	300073	Atypical enteropathogenic Escherichia coli (aEPEC)	171	ERS139243_04968	CYEJ01000057.1:217..732	-	Uncharacterised protein	Sequence data unavailable for upstream promoter region	Yes	4.6	36
14		CTX48648	402078	Atypical enteropathogenic Escherichia coli (aEPEC)	171	ERS139230_04965	complement(CYDZ01000078.1:3087..3602)	-	Uncharacterised protein	Yes	Yes	3.6	36
15		CTY08829	400896	Atypical enteropathogenic Escherichia coli (aEPEC)	171	ERS139227_04904	CYDX01000075.1:834..1349	-	Uncharacterised protein	Yes	Yes	3.6	36
16		PDV09210	OLC1337	WGS data	171	BER15_27555	NWRS01000064.1:1065..1580	WP_000675352.1	type III toxin-antitoxin system ToxN/AbiQ family toxin	Yes	Yes	4.6	36
17		OJF85586	AST_82	Multidrug resistant gram negative bacteria?	171	AQF51_23290	complement(LLXC01000069.1:4065..4580)	WP_000675352.1	toxN	Sequence data unavailable for upstream promoter region	Yes	3.6	36
18		OJR04057	680	Carbapenem resistant Escherichia coli among farms	171	BK374_22365	MOJZ01000041.1:2293..2808	WP_000675352.1	toxN	Yes	Yes	4.6	36
19		EET1327426	766771	Single nucleotide variant of Shiga toxin-producing Escherichia coli.	171	FLR68_004906	complement(AAREUY010000103.1:5381..5896)	WP_000675352.1	type III toxin-antitoxin system ToxN/AbiQ family toxin [Escherichia coli]	Sequence data unavailable for upstream promoter region	Yes	Unable to locate gene of interest in the extended genome stretch	Unable to locate gene of interest in the extended genome stretch
20		EFC4993447	FSIS11704610	Isolated from animal-swine-market swine	171	CS811_004636	complement(AASHTC010000071.1:60..575	WP_000675352.1	type III toxin-antitoxin system ToxN/AbiQ family toxin	Yes	Yes	4.6	36
21		EGY9119622#	PNUSAE056624	Not available	161	JI663_004843	complement(AAYOAH010000079.1:4136..4621)	WP_000675352.1	type III toxin-antitoxin system ToxN/AbiQ family toxin	Unable to locate gene of interest in the extended genome stretch	Yes	Unable to locate gene of interest in the extended genome stretch	Unable to locate gene of interest in the extended genome stretch
22		HAJ0359126.1	AUSMDU00034372	Pathogen: clinical or host-associated	171	HL430_24050	complement(DABGUY010000122.1:2121..2636)	WP_000675352.1	type III toxin-antitoxin system ToxN/AbiQ family toxin	Yes	Yes	6.6	36
23		CTY30805	402898	Possibly fecal sample of human host	171	ERS139234_05238	complement(CYEF01000087.1:5490..6005)		Uncharacterised protein	Sequence data unavailable for upstream promoter region	Yes	3.6	36
24	CLUSTER 2	KHI83825	CVM N33742PS	Multidrug-resistant E. coli farm isolates	171	PU18_06475	JUDF01000028.1:123..638	WP_000675351.1	toxN	Sequence data unavailable for upstream promoter region	Yes	1.6	36
25		KUT48061	GN02323	E. coli bloodstream isolates	171	AWE97_25530	LQTA01000030.1:3605..4120	WP_000675351.1	toxN	Yes	Yes	3.6	36
26		KZJ88485	GN06113	E. coli bloodstream isolates	171	AWG94_22045	LVTF01000053.1:656..1171	WP_000675351.1	toxN	Yes	Yes	3.6	36
27		ODB48458	017PP2015	Avian Pathogenic Escherichia coli	171	A9J89_25210	complement(LYWM01000102.1:5812..6327)	WP_000675351.1	toxN	Sequence data unavailable for upstream promoter region	Yes	3.6	36*
28		OKU93926	202733	Avian Pathogenic Escherichia coli	171	AWP46_19595	LRKB01000112.1:154..669	WP_000675351.1	toxN	Sequence data unavailable for upstream promoter region	Yes	2.6	36*
29		PDN90156	ETEC-2269	Enterotoxigenic E. coli	171	CJU68_26640	complement(NQYK01000069.1:5844..6359)	WP_000675351.1	type III toxin-antitoxin system ToxN/AbiQ family toxin	Sequence data unavailable for upstream promoter region	Yes	3.6	36
30		PJW38553	979	mcr-1 harbouring Escherichia coli	171	CWM43_25805	PIJB01000097.1:3005..3520	WP_000675351.1	type III toxin-antitoxin system ToxN/AbiQ family toxin	Yes	Yes	5.6	36
31		SQY51806	VREC0520	Farm isolate (B.taurus)	171	SAMEA3484422_04950	complement(UDGF01000033.1:3461..3976)	-	Uncharacterised protein	Yes	Yes	5.6	36
32		SQZ33547	VREC0638	Farm isolate (G.gallus)	171	SAMEA3484447_05195	UDGX01000074.1:415..930	-	Uncharacterised protein	Yes	Yes	5.6	36
33		AXG63932	MCJCHV-1 (O75:H5:K1)	Neonatal meningitis Escherichia coli (NMEC)	171	DPQ29_26100	CP030113.1:4263..4778	WP_000675351.1	type III toxin-antitoxin system ToxN/AbiQ family toxin (plasmid)	Yes	Yes	5.6	36
34		VCV70894	ecoli001	Carbapenemase-producing enterobacteria	171	BANRA_05096	complement(UWVC01000004.1:5615..6130)	-	Endoribonuclease ToxN	Sequence data unavailable for upstream promoter region	Yes	5.6	36
35	CLUSTER 3	EFH5525648.1*	FSIS11926820	Foodborne pathogens?	168	GPH34_20540	complement(AASWFS010000038.1:34418..35089)	NA	hypothetical protein	Yes	Yes	5	36
36		EFA4671312.1*	FSIS11918096	type III toxin-antitoxin system ToxN/AbiQ family toxin	168	E0M61_21245	complement(AASAVW010000040.1:34423..35058)	NA	type III toxin-antitoxin system ToxN/AbiQ family toxin [Escherichia coli]	Yes	Yes	4	36
37		KUH00841	AZ71	Beneficial strain: Human gut?	168	ARC82_19905	complement(LLYK01000179.1:92700..93206)	WP_016796917.1	hypothetical protein ARC82_19905	Sequence data unavailable for upstream promoter region	Yes	2	36
38	CLUSTER 4	EFN1037867.1	ECOL-19-VL-WA-NY-0045	Vaginal (Canis lupus familiaris)	197	HFZ65_004194	complement(AATMWY010000020.1:1630..2223)	WP_000675374.1	type III toxin-antitoxin system ToxN/AbiQ family	Yes	Yes	3	38
39		MBJ0455914.1	EC00631	Pathogen: clinical or host-associated sample from Escherichia coli	197	F1388_20980	JAEJVN010000027.1:11318..11911	WP_000675374.1	type III toxin-antitoxin system ToxN/AbiQ family toxin	Yes	Yes	3	38
40		ATZ30321	CV839-15	CV839-15 is O147：K89. (inactivated strains was used as vaccines for piglet diarrhoea)	198	CV83915_3p0023	complement(CP024977.1:16565..17161)	Refseq	hypothetical protein CV83915_3p0023 (plasmid)	Yes	Yes	2	38
41		KIZ68956	F6700 (O6:H16)	Whole-Genome Sequences for 77 Shiga Toxin-Producing Escherichia coli Strains	198	UH35_24130	JYIA01000131.1:13702..14298	WP_000675374.1	hypothetical protein UH35_24130	Yes	Yes	2	38
42		EII49011	2.3916	Strain isolated from pig	198	EC23916_A0201	complement(AFAB02000081.1:2872..3468)	-	hypothetical protein EC23916_A0201	Yes	Yes	3	38
43	CLUSTER 5	EFD9677053.1#	PNUSAE009454	Pathogen: clinical or host-associated sample from Escherichia coli	134	CLD50_004969	AASLQI010000143.1:<1..405		type III toxin-antitoxin system ToxN/AbiQ family	Sequence data unavailable for upstream promoter region	Sequence data unavailable for upstream region	Sequence data unavailable for upstream region	Sequence data unavailable for upstream region
44		EFB6286080	Strain 08-3643	Shiga Toxin-Producing Escherichia coli Strains?	163	CX696_004580	AASGHU010000095.1:9486..9977	NA	type III toxin-antitoxin system ToxN/AbiQ family	Yes	Yes	3.6	36
45		AUH16410	-pCOV8 plasmid (Sample from Gallus gallus caecum)	Antibiotic resistance plasmids transfered in Escherichia coli DH5alpha strain	163	PCOV8_00034	MG648895.1:25144..25635	-	hypothetical protein PCOV8_00034 (plasmid)	Yes	Yes	3.6	36
46		SQJ70015	VREC0376	Farm isolate (Sus.scrofa)	163	SAMEA3472044_05022	complement(UCTY01000048.1:16609..17100)	-	Uncharacterised protein	Yes	Yes	3.6	36
47		ARQ20530	GD81 (pGD81-1)	Plasmid	181	-	complement(KY446064.1:19294..19839)	-	hypothetical protein (plasmid)	Yes	Yes	3.6	36
48		SQR06295	VREC0374	Farm isolate (Sus.scrofa)	163	SAMEA3753097_04729	complement(UCZZ01000042.1:37309..37800)	-	Uncharacterised protein	Yes	Yes	3.6	36
	*Error in annotation
	#Partial sequence
